# Supplementary material for: The Effects of Tryptamine Psychedelics in the Brain: A meta-Analysis of Functional and Review of Molecular Imaging Studies
Source: Front Pharmacol. 2021 Sep 29;12:739053. doi: 10.3389/fphar.2021.739053 (PMC8511767; doi:10.3389/fphar.2021.739053)
Supplement: Supplementary file 1 [file Table1.xlsx]

## Sheet: Folha1
Suppl. Table 1. Summary of the experimental details of each study.
MRI	Study Design	Drug	Administration Route	Dose	Comparator
Daumann J, 2008	Randomized double-blind, cross-over	DMT	Intravenous	Bolus of 0.15 mg/Kg, followed by continuous infusion of 0.01 up to 0.01875 mg/Kg/min, over 20 min	S-Ketamine
Dauman J, 2010	Randomized double-blind, cross-over	DMT	Intravenous	Bolus of 0.15 mg/Kg, followed by continuous infusion of 0.01 up to 0.01875 mg/Kg/min, over 20 min	S-Ketamine
Kraehenmann R, 2014	Randomized, double-blind, placebo-controlled, cross-over	Psilocybin	Oral	0,16 mg/Kg	Placebo
Tagliazucchi E, 2014	Within-subjects placebo-controlled	Psilocybin	Intravenous	Continuous infusion of 2 mg dissolved in 10 mL saline, over 60 seg	Placebo
Kaelen M, 2016	Within-subjects placebo-controlled	LSD	Intravenous	Continuous infusion of 0.075 mg dissolved in 10 mL saline, over 60 seg	Placebo
Palhano-Fontes FM, 2015	Within-subjects	Ayahuasca	Oral	2.2 mL/Kg (0.8 mg/mL of DMT and 0.21 mg/mL of harmine)	Pre-post intake
Kraehenmann R, 2016	Randomized, double-blind, placebo-controlled, cross-over	Psilocybin	Oral	0.16 mg/Kg	Placebo
Preller K, 2016	Randomized, counterbalanced, double-blind, placebo-controlled, cross-over	Psilocybin	Oral	0.215 mg/Kg	Placebo
Mueller F, 2017	Randomized, double-blind, placebo-controlled, cross-over	LSD	Oral	0.1 mg	Placebo
Muller F, 2017	Randomized, double-blind, placebo-controlled, cross-over	LSD	Oral	0.1 mg	Placebo
Peller A, 2017	Randomized, double-blind, placebo-controlled, cross-over	LSD	Oral	0.1 mg	Placebo
Schmidt A, 2017	Randomized, double-blind, placebo-controlled, cross-over	LSD	Oral	0.1 mg	Placebo
Muller F, 2018	Randomized, double-blind, placebo-controlled, cross-over	LSD	Oral	0.1 mg	Placebo
Preller K, 2018	Randomized, double-blind, counterbalanced, cross-over	LSD	Oral	0.1 mg	Placebo or Ketanserin
Preller K, 2019	Randomized, double-blind, placebo-controlled, cross-over	LSD	Oral	0.1 mg	Placebo or Ketanserin
Smigielski L, 2019	Randomized, double-blind, placebo-controlled	Psilocybin	Oral	0.315 mg/Kg	Placebo
PET Studies
Vollenweider F 1997	Within-subjects	Psilocybin	Oral	15 or 20 mg	Pre-post, Ketamine or d-amphetamine
Gouzoulis-Mayfrank E 1999	Double-blind, placebo-controlled, pseudorandomized order	Psilocybin	Oral	0.2 mg/Kg	Placebo, Methylenedioxyethylamphetamine (MDE), d-methamphetamine (METH)
Vollenweider F 1999	Within-subjects placebo-controlled	Psilocybin	Oral	0.25 mg/Kg	Placebo
Madsen M 2019	Within-subjects	Psilocybin	Oral	3 to 30 mg	Pre-post
